# Supplementary material for: Enzymatic debridement for the treatment of severely burned upper extremities – early single center experiences
Source: BMC Dermatol. 2016 Jun 24;16:8. doi: 10.1186/s12895-016-0045-2 (PMC4920996; doi:10.1186/s12895-016-0045-2)
Supplement: Additional file 1: — Raw data. (XLSX 31 kb) [file 12895_2016_45_MOESM1_ESM.xlsx]

## Sheet: Patientendaten
Supplemental data
				Injury		NXB					Plexus cath		General analgesia		Surgery following NXB			Physiotherapy		Wound closure		Follow up
	Age	m	f	Date Time	TBSA	Date Time	TBSA	h after injury	Localization	Anesthesia	Pain level	Morphine equ/h	Pain level	Morphine equ/h	Date	d after NXB	TBSA	Date	d after NXB	Date	d after NXB	Date	DASH	PRWE-G	VSS
Σ		11	5							7	6		3		6							8
Ø	47.8125				20.0938		7.28125	24.3802			2.88333	2.08333	3.43333	9.2		16.3333	4.58333		2		28		23.75	22.375	5.75
SD	14.8603				18.1156		4.10272	13.0723			0.962116	2.56859	2.10792	8.66256		11.7587	4.07942		1.51186		13.572		14.6945	15.519	1.48805
	36	1		2014-04-10 18:00:00	15	2014-04-11 14:00:00	15	20	Both arms	1					2014-04-16	5	12	2014-04-14	3	2014-04-29	18	2015-01-12	13	20	4
	32	1		2014-07-01 02:30:00	66	2014-07-02 11:00:00	9	32.5	Left arm	1						deceased
	47		1	2014-07-15 13:30:00	3	2014-07-16 09:00:00	3	19.5	Right arm		4	7			2014-07-28	12	2	2014-07-17	1	2014-08-06	21	2015-01-05	18	15	5
	40	1		2014-07-22 19:00:00	18.5	2014-07-23 11:00:00	10	16	Right arm, left hand				5.2	10.4				2014-07-24	1	2014-08-12	20	2015-01-07	22	7	5
	48	1		2014-08-06 13:00:00	10	2014-08-07 11:00:00	7	22	Left arm		4.1	1.8						2014-08-08	1	2014-09-25	49	2015-01-12	45	40	8
	54	1		2014-08-23 14:00:00	6	2014-08-25 13:00:00	5	47	Right arm		2.6	0.6						2014-08-27	2	2014-09-10	16	2015-01-05	23	30	7
	44		1	2014-09-14 21:45:00	4	2014-09-15 13:45:00	4	16	Right arm		1.8	0.3						2014-09-16	1	2014-09-24	9	2015-01-09	0	1	4
	25	1		2014-10-13 00:30:00	22	2014-10-14 09:30:00	4	33	Left hand	1								2014-10-15	1
	60	1		2014-11-14 07:40:00	49	2014-11-15 12:00:00	12	28.3333	Both arms, hands	1								2014-11-17	2	2014-12-30	45	2015-04-27	27	20	7
	61	1		2014-11-19 18:00:00	41.5	2014-11-21 11:00:00	7	41	Right arm, both hands	1						deceased		2014-11-21	0
	65		1	2015-01-16 17:00:00	3.5	2015-01-17 14:00:00	3.5	21	Right hand		2.1	0.3			2015-02-25	39	0.5	2015-01-21	4	2015-03-05	47	2015-06-30	42	46	6
	30	1		2015-03-23 16:30:00	19	2015-03-23 21:00:00	15	4.5	Both arms and hands	1					2015-04-07	15	6	2015-03-25	2	2015-04-16	24
	52	1		2015-03-27 10:00:00	2	2015-03-27 19:30:00	2	9.5	Left hand		2.7	2.5						2015-03-30	3
	61		1	2015-03-29 08:30:00	17	2015-03-31 10:00:00	5	49.5	Right arm, hand				1.1	0	2015-04-16	16	4	2015-03-30	0	2015-04-27	27
	78	1		2015-04-21 20:00:00	20	2015-04-22 11:00:00	5.5	15	Right arm, hand	1						deceased		2015-04-27	5
	32		1	2015-04-23 18:45:00	25	2015-04-24 10:00:00	9.5	15.25	Right arm, hand				4	17.2	2015-05-05	11	3	2015-04-28	4	2015-05-26	32
